# Supplementary material for: Resectability and Neoadjuvant Chemoimmunotherapy in Stage II-III Non-Small Cell Lung Cancer: A European Case-Vignette Survey
Source: Interdiscip Cardiovasc Thorac Surg. 2026 Jul 7;41(7):ivag196. doi: 10.1093/icvts/ivag196 (PMC13385344; doi:10.1093/icvts/ivag196)
Supplement: ivag196_Supplementary_Data [file ivag196_supplementary_data.zip]

Archive with 2 entries (2 files):
- Supplementary Material 2.docx
- Supplementary Material 1.pdf
